# Supplementary material for: Development of a Tissue-Based Extracellular Matrix Vulnerability Score (ECM-V) for Women Undergoing Primary Pelvic Organ Prolapse Surgery
Source: Biomedicines. 2026 Jun 26;14(7):1450. doi: 10.3390/biomedicines14071450 (PMC13405401; doi:10.3390/biomedicines14071450)
Supplement: Supplementary file 1 [file biomedicines-14-01450-s001.zip]

Archive with 1 entries (1 files):
- biomedicines-4367235-supplementary.pdf
